# Supplementary material for: Paraquat at 63—the story of a controversial herbicide and its regulations: It is time to put people and public health first when regulating paraquat
Source: BMC Public Health. 2025 Sep 24;25:3089. doi: 10.1186/s12889-025-23830-w (PMC12462389; doi:10.1186/s12889-025-23830-w)
Supplement: Supplementary file 1 — Supplementary Material 1. [file 12889_2025_23830_MOESM1_ESM.xlsx]

## Sheet: Sheet1
No	Countries where paraquat has been banned	Date of regulation	Type of regulation / Issuing body	Reasons	Comments	References
1	Brazil	2019-09-01, entry into force postponed till 2020	Ban on the production, import, marketing and use of paraquat. 3 years transition period. The Brazilian Health Surveillance Agency (ANVISA) under the Ministry of Health	The reassessment of paraquat was initiated in 2008 by ANVISA due to numerous studies demonstrating the "acute and chronic toxicity " of the herbicide. Conclusions released in 2015 showed acute poisoning, connection with Parkinsons disease, and irreversible damage to the genome. The use of protective equipment did not guarantee sufficient protection for workers. The use of parauqat was reported to…	Few days after the issue of the ban, on October 7, 2019, the deadline for ending paraquat use was extended, giving permission to use stocks in the 2020-2021 harvest, due to many farmers purchasing parquat in anticipation of the ban.	See Bibliography
2	Bosnia and Herzegovina	2009	Decision on prohibition of registration, import and placing on the market plant protection products containing certain active substances (“Official Gazette” of BiH No 47/09)	n/a	n/a	Personal communication with regulator
3	Chile	2023-12-01	n/a	n/a	n/a	Notification of Final Regulatory Action submitted to the Secretariat of the Rotterdam Convention available at https://www.pic.int/tabid/1368?tpl=std
4	China	Announcement done in 2012, July 1, Prohibition of use and sale of liquid preparations banned from 2016, use of water soluble gel banned from 2020.	Cancellation of registration (July 1, 2014); production stop for domestic purposes. Production allowed for export purposes. Ministry of Agriculture and Rural Affairs	Acute and chronic toxicity and adverse health effects, suicide	Production is stopped for domestic purposes, but is still allowed for export purposes.	Bibliography
5	Fiji	2020-01-01	Impiortation, sale and use are banned by the Ministry of Agriculture	Negative effects on health and the environment, suicide. Private actors regulation happened earlier: since 2012, the Fiji Sugar Corporation banned the use of paraquat on sugarcane.	Fully implemented, no loger found on shelves. Substituted with glyphosate, diuron, amine and valpar	https://www.fiji.gov.fj/Media-Centre/News/PARAQUAT-AND-IMIDACLOPRID-PESTICIDE-BANNED-FROM-1S
6	Lao PDR	Regulation of the Ministry of Agriculture and Forestry (MAF) No 2860 from 2010.	n/a	n/a	Enforcement is lacking and the product is widely available	Bibliorgraphy
7	Malaysia	2002-2006, 2020	In 2002: Circular by the Pesticide Control Division of the Agriculture Department, stating that all new applications to register or re-register paraquat would be rejected, and all advertising to cease. Last registration expired in 2005. After the reversal of rge 2002 ban, the new ban adopted in 2020 by the Miniustry of Agriculture.	Acutely toxic with irreversible affects and no known antidote; high numbers of poisonings, risk of handling and using paraquat under local conditions is unacceptably high. After a comparative assessment of the risks of paraquat, Malaysian registration authotrity concluded that less risky alternatives were readily available on the market.	In 2006, after industry involvement, and support from the media, the ban was reversed. Restricted use of paraquat was allowed in oil palm plantations. In 2007, the ban was postponed until further notice.	Bibliorgraphy and FRA notification to the Secretariat of the Rotterdam Convention.
8	Macedonia	n/a	Not registred due to harmonization of legislation with the EU	n/a	n/a	Personal communication with the regulator.
9	Maldives	2021	n/a	n/a	n/a	FRA notification, Rotterdam Convention at https://archive.pic.int/viewB_chemNotifications.php?chem=4292. Republic of Maldives, National Chemical Profile: https://www.environment.gov.mv/v2/wp-content/files/publications/20161107-pub-mv-nat-chem-profile-nov2016.pdf
10	Montenegro	2009	Status under Reg. (EC) No 1107/2009. Not approved as part of harmonization with the EU			Communication with the regulator.
11	Mozambique	2020	n/a	n/a	n/a	FRA notification
12	Nigeria	2024	National Agency for Food and Drug Administration and Control (NAFDAC), Policy on the Ban of Paraquat.	n/a	n/a	https://www.nafdac.gov.ng/wp-content/uploads/Files/Resources/Regulatory_Directive/Regulatory-Directive-on-the-ban-on-Paraquat.pdf
13	Norway	1981	Cancelled registration	n/a	n/a	Bibliography
14	Peru	Resoluciaon Directoral N 0057-2020-Minagri-Senasa-Diaia. 10 july, 2020	Servicio Nacional de Sanida Agraria del Peru	Health and environmental effects.	Action Network for Alternatives to Agrochemicals (RAAA) and the Association of Ecological Producers submitted a proposal to Congress to ban 25 pesticides, among them paraquat.	Website of the regulator
15	South Korea	2011	Ministry of Agriculture	The South Korean government implemented a paraquat management plan in 1999 and revised it in 2005 [http://www.rda.go.kr] in an attempt to reduce paraquat self-poisoning. It restricted handling and introduced qualifications of sellecrs and recording of personal information of buyers. In 1999, the Act on Paraquat Regulations labeled paraquat products as “Restricted use products (RUPs)”, However, as…	Restrictions proven to be inaffective in reducing high numbers of suicides. South Korea observed 37% fall in pesticide suicides in 2013 after yje 2011-2012 bann on the sale of paraquat. marked reduction of suicide by poisoning with herbicides or fungicides started right after the prohibition of manufacturing, when paraquat was still sold in the market. A stockpiling by the farmers could be a reas…	Website of the. Regulator, http://www.rda.go.kr
16	Syria	n/a	n/a	n/a	n/a	Pan Europe info 2007, Bibliography
17	Sri Lanka	2008-2011	The Pesticide Control Act # 33 was adopted in 1980; and decrees adopted by the regulator in accordance with it.	High numbers of intentional poisonings	In Sri Lanka a ban on three HHPs dimethoate, fenthion and paraquat in 2008-2011 lead to 50 and 21% drop in pesticide and overall suicides in 2011-2015.	Bibliography
18	Switzerland	1989	not registered	Acute toxicity.	n/a	Bibliography
19	Serbia	Law on Plant Protection Products (“Official Gazette RS” No 41/09 and 17/19) and List of Approved Substances (“Official Gazette RS” No 47/22)	n/a	Active substance Paraquat is prohibited as plant protection product to harmonize legislation with the EU.	n/a	Personal ommunication with the regulator.
20	UK	As part of the EU at the time.	n/a	n/a	n/a	Bibliography
21	Viet Nam	2017	Decision 278/QD-BNN-BVTV from 08/02/2017, by the Ministry of Agrculture and Rural Development on removal of agrochemicals containing 2.4D and paraquat from Vietnam's List of permissible agrochemicals	Health and environmental effects.	in the 1990s paraquat was approved for minimal use, which was repealed in 2001. In 2017-2019 removed from list of permissible agrochemicals	Bibliography
22	Taiwan	2017	Council of Agriculture	First stage: ban on import and production from February 2018. Second stage: complete ban on sale and use from February 2020. Human and environmental toxicity and high numbers of suicides.	As a result of the regulation there was 37% fall in pesticide suicide rate, and 190 fewer suicides in 2019.	Bibliography
23	Thailand	2020	Paraquat was added to a Type 4 List on Thailand's hazardous Substances Act, prohibiting production, import, export, distribution and posession. Toxic Substances Committee ? Voted to consuider the ban. In October 2019, Thailand's HSC voted in favour of banning paraquat (together with chlorpyrifos and glyphosate) and discontinuation of use by December 2019.	toxicity and potential harm to human health as established by scientific evidence. The 2020 ban was supported by scientific findings from a group of researchers (GEO Health). Based on these findings, civil society launched a campaign to support the Ministry of Public Health recommendations to ban the use of paraquat, which was also supported by over 57,000 medical staff,m researchers and members …	before the ban in 2020, there were several unsuccessful attempts to ban paraquat. The National Council for Peace and Order attempted to issue a ban. Recently, a farmers group submitted a petition to an administrative court to repeal the ban. Pressure from farmers, lobbyists for chemical companies and the US government forced the HSC to lift the scheduled ban oin glyphosate and delay the ban on ch…	Bibliography
24	Turkiye	2023	n/a	n/a	n/a	FRA
25	Trinidad and Tobago	2023	n/a	n/a	n/a	Personal communication with the regulator.
	Regional bans
	EU		Unless an earlier date is specified, directive authorising registration was annulled following a decision of the Court of First instance of the European Union in 2007.	High acute toxicity	n/a	https://eur-lex.europa.eu/legal-content/EN/TXT/?uri=CELEX%3A62004TJ0229
26	Austria	1993	n/a	High toxicity
27	Belgium		EU decision
28	Bulgaria		/-/
29	Croatia	n/a	n/a	harmmonisation with the EU	n/a
30	Republic of Cyprus
31	Chechia
32	Denmark	1995	n/a	high toxicity
33	Estonia
34	Finland	1985-1996	n/a	high toxicity
35	France
36	Germany	1991; 2007	restricted in 1991, banned in 2007	Restricted due to damage to soild; banned due to human toxicity
37	Greece
38	Hungary	1991	n/a	harmonisation with the EU
39	Ireland
40	Italy
41	Latvia
42	Lithuania
43	Luxemburgh
44	Malta
45	Netherlands
46	Poland
47	Portugal
48	Romania
49	Slovakia
50	Slovenia
51	Spain
52	Sweden	1983		High acute toxicty, irreversible toxic effects and risk of accidents
	CILSS (CSP)	Banned in 2011-2012 for initial 9 members, later for others.	Sahelian Pesticides Committee/ Comite Sahelien des Pesticides (CSP)	High acute toxocty and many poisonings	May be smuggled from neighbouring countries.	Bibliography
53	Benin	2012	(as above)	as above
54	Burkina Faso	2012			It may be still sold illegally, brought illegally from the neighbouring countries.	FRA submitted to the Rotterdam Convention
55	Cabo Verde	2012				FRA submitted to the Rotterdam Convention
56	Chad	2012				FRA submitted to the Rotterdam Convention
57	Cote d'Ivoire	2004				Bibliography
58	Gambia
59	Guinea
60	Guinea- Bissau
61	Mali	2012			Still found on the market	FRA
62	Mauritania	2012				FRA
63	Niger	2012			Although banned, commercial Paraquat products increased from 9 to 16 between 2018 and 2021.	FRA
64	Senegal	2012				FRA
65	Togo	2015				FRA
	Gulf States	2021 (Unless specified)	Unless specified separately, banned according to the List of banned pesticides by the Cooperation Council for the Arab States of the Gulf, Approved by the 31st meeting of the Agricultural Cooperation Committee 2021	high toxicity to health and the environment		Bibliograhy
66	Bahrain					Personal communication with the regulator
67	Kuwait
68	Lebanon	2010				Bibliography Zeid et al.
69	Morocco
70	Oman
71	Qatar
72	Saudi Arabia
73	Tunisia
74	UAE	2022				FRA notification, Rotterdam Convention Secretariat at https://archive.pic.int/viewB_chemNotifications.php?chem=4292
	Restrictions (selected info)
	Cambodia	2012	Annex of Prakas No. 484 ប្រក. កសក, dated 26 November 2012, Lists of banned and restricted pesticides	harm to health and the environment
	Japan	1986	Industry and the Ministry of Agriculture, Forestry and Fisheries	Fatal poisonings, suicides.	First restrictions were introduced in 1986 on the sale and use of formulation. A lesser concentration formulation of 4.3% paraquat ion/ 4.1% diquat ion was registered. Purchase only after ID card is shows, after signature.	Bibliography
	Philippines		Ban on arial application			Bibliography
	Indonesia	1990			Severely restricted to certain crops by prof applicators with permit, on large estates	Bibliography
	Belize	2003	Registered and Restricted Pesticides (Uses, Restrctions and Precautions) Regulations. Arrangement of Regulations, Revised Edition 2003. Previous edition from 1990.	High toxicity and lack of antidote.	Ban on aerial spraying, restricted to ground application for weed control. Other uses must be approved by Pesticides Control Board.	Governments info, from FAO compilation faolex.fao.org/docs/pdf/blz6458.pdf
	New Zealand				Preparations above 5% are restricted to commercial users and must be labelled as poison	Bibliography
	Costa Rica	2005	Ministry of Agriculture		Ban on aerial spraying, prescription sales	Bibliography
	Columbia	1989			Ban on aerial application	Bibliography
	United States	1987	EPA	High toxicity	restricted use: can only be purchased and used by certified applicators or by those working under their direct supervision (UNSEPA 1997). PPE. Some states impose additional restrictions	Bibliography
	Uruguay	1992, 2008	Ministry of Agriculture	Human health	restrictions on appearance (colour) and contained size. Needs professional prescription.? Concentration not higher than 28% p/v; blue colour formulation, minimum size 1 litre, maximum size 30 litres. Use as crop dessicant is prohibited. Ministry of Livestock, Agriculture, and Fisheries	FRA notification of severely restricted product
	Dominican Republic	2016	Ministry of Agriculture	Paraquat was banned in Dominical Republic in 1991. producers successfully argued that it posed no serious health effects and was necessary because of high labour costs. Currently reported as widely used	Widely used after the repeal of the ban and allowed for "restrcited use"	Bibliography
	India	various years	Responsible agencies in state governments	Suicides and other fatal poisonings	temporary bans as permanent bans can be adopted only on the national level	Bibliography
