# Supplementary material for: Paraquat at 63—the story of a controversial herbicide and its regulations: It is time to put people and public health first when regulating paraquat
Source: BMC Public Health. 2025 Sep 24;25:3089. doi: 10.1186/s12889-025-23830-w (PMC12462389; doi:10.1186/s12889-025-23830-w)
Supplement: Supplementary file 2 — Supplementary Material 2. [file 12889_2025_23830_MOESM2_ESM.xlsx]

## Sheet: Master
Author(s)	Date	Title	Journal/ Publisher	Vol	Part	Pages	Country/ies covered	Reasons for regulation	Implementation	Lessons learned	Recommendations	Comments	Notes
Deuster E, Tomenson JA, Mohamed F, Gawarammana I, Buckley NA, Wilks MF, et al.	2022	Dose ingested, vomiting, and outcome in patients ingesting a standard paraquat 20SL formulation	Clinical toxicology (Philadelphia, Pa.)	61	1	29-38	Sri Lanka	High mortality of paraquat poisoning	This study examined the effectiveness of adding emetic to paraquat formulation in order to reduce fatality of the herbicide.	The study found no evidence of benefit resulting from incorporation of the emetic, suggesting that the current specification is not effective at preventing deaths after ingestion of the paraquat SL formulation.	Emetic is not effective in reducing fatality in case of acute poisoning
David Gunnell, Duleeka Knipe, Shu-Sen Chang, Melissa Pearson, Flemming Konradsen, Won Jin Lee, Michael Eddleston	2017	Prevention of suicide with regulations aimed at restricting access to highly hazardous pesticides: a systematic review of the international evidence	Lancet Glob Health 2017	5		1026-1037	Global review	High mortality and morbidity		Restrictions of HHP followed by decrease of suicides due to pesticides and other means	The study highlights the importance of pesticide regulations and Integrated pest management. It recommends bans and research on the alternatives	Systematic review of regulation of HHP	Pesticide ban, Not specifically on paraquat
Gamini Manuweera, Michael Eddleston, Samitha Egodage, and Nick A. Buckley	2008	Do Targeted Bans of Insecticides to Prevent Deaths from Self-Poisoning Result in Reduced Agricultural Output?	Environ Health Perspectives	116		492–495	Sri Lanka	High mortality and morbidity	Not mentioned	No change in crop productivity as a result of prdticide bans and restrictions.	Recommends alernative pest control methods	Economy and pesticides regulation	Not specifically on paraquat/pesticides ban
Jung-Won Lee, Il-Woong Hwang, Jae-Wook Kim,1 Hyung-Jun Moon, Ki-Hwan Kim, Suyeon Park, Hyo-Wook Gil, and Sae-Yong Hong	2015	Common Pesticides Used in Suicide Attempts Following the 2012 Paraquat Ban in Korea	Journal of Korean Medical Science	30		1517-1521	South Korea	High mortality and morbidity	Not mentioned	Decrease in suicides	Not mentioned	other pesticides usage for suicide after paraquot ban	Paraquot ban and suicides due to other pesticides after paraquot ban
Seulki Ko, Eun Shil Cha, Yeongchull Choi, Jaeyoung Kim, Jong-Hun Kim, and Won Jin Lee	2018	The Burden of Acute Pesticide Poisoning and Pesticide Regulation in Korea	Journal of Korean Medical Science	33	31	e208	South Korea	High mortality and morbidity	Not mentioned	Disease burden of pesticides	Strict regulation of pesticides	Herbicides including paraquot contributre to largest prportion of DALY	specifically on paraquat
Ko, D. R., Chung, S. P., You, J. S., Cho, S., Park, Y., Chun, B., Moon, J., Kim, H., Kim, Y. H., Kim, H. J., Lee, K. W., Choi, S., Park, J., Park, J. S., Kim, S. W., Seo, J. Y., Park, H. Y., Kim, S. J., Kang, H., Hong, D. Y., … Hong, J. H.	2017	Effects of Paraquat Ban on Herbicide Poisoning-Related Mortality	Yonsei Medical Journal	58	4	859-866	South Korea	High mortality and morbidity	Not mentioned	Decrease in suicides due to herbicides poisoning and intentional ingestion,	Observation of more time for the effects of paraquot ban	Increase of suicides due to non toxic pesticides	specifically on paraquat
Martin F. Wilks, Ravindra Fernando, P. L. Ariyananda, Michael Eddleston, David J. Berry, John A. Tomenson, Nicholas A. Buckley, Shaluka Jayamanne, David Gunnell, Andrew Dawson	2008	Improvement in Survival after Paraquat Ingestion Following Introduction of a New Formulation in Sri Lanka	PLoS Med	5	2	e49	Sri Lanka	High mortality and morbidity	Not mentioned	Increase survival due to low concentration	Not mentioned	Lack of human toxicity data, classification of lethality is based on animal toxicity data. This affects to the regulations	only on paraquat
A. Flechel, A. Jolivet, R. Boukhari, C. Misslin-Tritsch, M.F. Manca, E. Wiel, B. Megarbane, F. Pousset	2018	Paraquat poisoning in Western French Guyana: a public health problem persisting ten years after its withdrawal from the French market	European Review for Medical and Pharmacological Sciences	22		7034-7038	France	High mortality and morbidity	Despite the ban paraquot poisoning remaining	Death depends on the clinical parameters	Paraquot ban in neighbouring countries	Need to raise the awareness of health authorities	only on paraquat
Manjula Weerasinghe, Melissa Pearson, Flemming Konradsen, Suneth Agampodi, J. A. Sumith , Shaluka Jayamanne, S. M. H. M. K. Senanayake, Sandamali Rajapaksha and Michael Eddleston	2020	Emerging pesticides responsible for suicide in rural Sri Lanka following the 2008–2014 pesticide bans	BMC Public Health	20		780	Sri Lanka	High mortality and morbidity	Replacement with other pesticides	Pesticides poisoning remains the most common of suicides despite the paraquat ban	Stricter regulation of pesticides and replacement with less hazardous pesticides		Not specifically on paraquat/pesticides ban
Elenga N, Merlin C, Le Guern R, Kom-Tchameni R, Ducrot Y-M, Pradier M, et al	2018	Clinical features and prognosis of paraquat poisoning in French Guiana. A review of 62 cases	Medicine.	1900-04-06	15	e9621	France	high mortality	Increase in paraquat poisoning at the time of the study	French Guiana had the largest cohort of paraquat poisonings in the European Union with a high mortality rate of 52%. The major factor affecting the prognosis of patients was the ingested amount of paraquat.	Outright ban of the herbicide will be the best cause of action to prevent deaths	No treatment has proven its effectiveness on mortality.
Morgane Kervégant & Lucie Merigot & Mathieu Glaizal & Corinne Schmitt & Lucia Tichadou & Luc de Haro	2013	Paraquat Poisonings in France during the European Ban: Experience of the Poison Control Center in Marseille	Journal of Medical Toxicology	9		144–147	France	High mortality and morbidity	Despite the ban severe life threatening paraquat poisoning persisted.	Total number of deaths due to paraquat decline	National poison centre need to monitor paraquat poisoning	Most paraquat poisong is unintentional, overseas territories intentional	only on paraquat
Duleeka W. Knipe, Shu-Sen Chang, Andrew Dawson, Michael Eddleston, Flemming Konradsen, Chris Metcalfe, David Gunnell	2017	Suicide prevention through means restriction: Impact of the 2008-2011 pesticide restrictions on suicide in Sri Lanka	PLoS ONE	12	3	e0172893	Sri Lanka	High mortality and morbidity	Not mentioned	Effectiveness of pesticides regulation	Pesticide ban for reduction of global suicides, means restriction through legislation	Decline of suicides due to pesticides is larger than the decline in overall suicides	Not specifically on paraquat/pesticides ban
Nicholas A Buckley, Mohamed Fahim, Jacques Raubenheimer, Indika B Gawarammana, Michael Eddleston, Michael S Roberts, Andrew H Dawson	2021	Case fatality of agricultural pesticides after self-poisoning in Sri Lanka: a prospective cohort study	Lancet Global Health	9		e854–62	Sri Lanka	High mortality and morbidity	Mortality due to the banned pesticides persists, showing that they are still in use in SL	Decline of case fatality due to pesticides poisoning after the ban. But paraquat fatality still present, necessitating better implementation.	Pesticides registration and regulation	Modest fall in case fatality due to nonfatal pesticides
Michael Eddleston, Sriyantha Adhikari, Samitha Egodage, Hasantha Ranganath, Fahim Mohamed, Gamini Manuweera, Shifa Azher, Shaluka Jayamanne, Edmund Juzcak, MH Rezvi Sheriff, Andrew H. Dawson, and Nick A. Buckley	2012	Effects of a provincial ban of two toxic organophosphorus insecticides on pesticide poisoning hospital admissions	Clinical Toxicology	50		202–209	Sri Lanka	High mortality and morbidity	Comphresensive ban of HHP	Case fatality is high with pesticides ban	Comphrehensive pesticides ban	Agriculture cost and health care cost	only paraquat
Woojae Myung, Geung-Hee Lee, Hong-Hee Won , Maurizio Fava , David Mischoulon4 , Maren Nyer4 , Doh Kwan Kim1 , Jung-Yoon Heo1 , Hong Jin Jeon1,4,5*	2015	Paraquat Prohibition and Change in the Suicide Rate and Methods in South Korea	PLoS ONE	10	6	e0128980.	South Korea	High mortality and morbidity	Not mentioned	Reduction of the method substitution effect. Paraquat ban has effect to decrease suicides	Paraquat ban as a national strategy	Observation of method substitution	only paraquat
David Gunnell, R Fernando, M Hewagama, W D D Priyangika, F Konradsen and M Eddleston	2007	The impact of pesticide regulations on suicide in Sri Lanka	International Journal of Epidemiology	36		1235–1242	Sri Lanka	High mortality and morbidity	Not mentioned	Restrictions on the import and sales of WHO Class I toxicity pesticides coincided with reductions in suicide.	import controls on the most toxic pesticides may have a favourable impact on suicide.	National and international policies restricting the sale of pesticides that are most toxic to humans may have a major impact on suicides	Not specifically on paraquat/pesticides ban
Eun Shil Cha, Shu-Sen Chang, David Gunnell, Michael Eddleston, Young-Ho Khang and Won Jin Lee	2016	Impact of paraquat regulation on suicide in South Korea	International Journal of Epidemiology	45	2	470–479	South Korea	High mortality and morbidity	Not mentioned	The decline in pesticide suicides after the regulations was seen in all. age/sex/geographical groups. There was no negative impact on crop yield.	Further legislative interventions are needed	The absolute reduction in the number of suicides was greatest among men, the elderly and in rural areas.	only paraquat
Fazle Rabbi Chowdhury, Gourab Dewan, Vasundhara R Verma, Duleeka W Knipe, Ishrat Tahsin Isha, M Abul Faiz, David J Gunnell6 and Michael Eddleston,	2018	Bans of WHO Class I Pesticides in Bangladesh—suicide prevention without hampering agricultural output	International Journal of Epidemiology	47	1	175–184	Bangladesh	High mortality and morbidity	Lack of training, lack of facillities, multiple cross borders of country	A reduction in rate of pesticide suicides occurred despite increased pesticide use and no change in admissions for pesticide poisoning, with no apparent influence on agricultural output.	Removing HHPs from agriculture can rapidly reduce suicides without imposing substantial agricultural costs.	Strengthening pesticide regulation and banning WHO Class I toxicity HHPs were associated with major reductions in deaths and hospital mortality.	Not specifically on paraquat/pesticides ban/HHP ban
Laohaudomchok, Wisanti, Nankongnab, Noppanun, Siriruttanapruk, Somkirat, Klaimala, Pakasinee, Lianchamroon, Witoon, Ousap, Prokchol, Jatiket, Marut, Kajitvichyanukul, Puangrat, Kitana, Noppadon, Siriwong, Wattasit, Hemachudhah, Thiravat, Satayavivad, Jutamaad, Robson, Mark, Jaacks, Lindsay, Barr, Dana Boyd, Kongtip, Pornpimol, & Woskie, Susan	2021	Pesticide use in Thailand: Current situation, health risks, and gaps in research and policy	Human and Ecological Risk Assessment	27	5	1147–1169	Thailand	High mortality and morbidity	Widespread and poorly regulated use of pesticides presents a potential risk to the health of farmers, farm families, the general population including children and the environment.	There are significant gaps in research and policy that need to be addressed.	The impact of policies that promote or restrict the use of pesticides should be measured and evaluated systematically. Outreach and education of the public and younger generations	progress in improving agricultural health and safety	Not specifically on paraquat/pesticides ban
Y Y Lee, D Chisholm, M Eddleston, D Gunnell, A Fleischmann, F Konradsen, M Y Bertram, C Mihalopoulos, R Brown, D F Santomauro, J Schess, M van Ommeren	2021	The cost-effectiveness of banning highly hazardous pesticides to prevent suicides due to pesticide self-ingestion across 14 countries: an economic modelling study	Lancet Global Health	9		e291–300	Global	High mortality and morbidity	Not mentioned	National bans of highly hazardous pesticides are a potentially cost-effective and affordable intervention for reducing suicide deaths in countries with a high burden of suicides attributable to pesticides	Costing studies	Bans were more cost-effective in countries where a high proportion of suicides are attributable to pesticide self-poisoning	Not specifically on paraquat/pesticides ban
Toby Bonvoisin, Leah Utyasheva, Duleeka Knipe, David Gunnell and Michael Eddleston	2020	Suicide by pesticide poisoning in India: a review of pesticide regulations and their impact on suicide trends	BMC Public Health	20		251	India	High mortality and morbidity	Despite many highly hazardous pesticides still being available, several bans have been implemented	pesticide suicide remains a serious public health problem. However, some pesticide bans do appear to have impacted previous trends in the rates of both pesticide suicides and all suicides	Comprehensive national bans of highly hazardous pesticides could lead to a reduction in suicides a	reduced occupational poisoning, with minimal effects on agricultural yield.	Not specifically on paraquat/pesticides ban
Nathan Donley	2019	The USA lags behind other agricultural nations in banning harmful pesticides	Environmental Health	18	44		USA	High mortality and morbidity	making pesticide cancellation in the largely an exercise that requires consent by the regulated industry	Many pesticides still widely used have been implicated in acute pesticide poisonings	cancellations for at least some of these dangerous pesticides	deficiencies in pesticide legislation	Not specifically on paraquat/pesticides ban
Shu-Sen Chang, Chien-Yu Lin, Ming-Been Lee, Lih-Jong Shen, David Gunnell & Michael Eddleston	2022	The early impact of paraquat ban on suicide in Taiwan	Clinical Toxicology	60	1	131-135	Taiwan	High mortality and morbidit	Not mentioned	Larger absolute reductions in pesticide suicides	International and national policies for pesticide restriction for HHP	No evidence of methods substitution, No evidence of reduction of crop yield	only paraquat
Pham Van Hoi, Arthur Mol, Peter Oosterveer	2021	State governance of pesticide use and trade in Vietnam	NJAS: Wageningen Journal of Life Sciences	67	1	19-26	Vietnam	High mortality and morbidity	The main causes behind the state failure in pesticide market regulation are the governance structure (i.e., centralized decision making), large corruption, information distor_x0002_tion and a failing legal syste	n overall improvement of pesticide registration and pesticide use can only rely on better government intervention: more stringent imple_x0002_mentation and enforcement of regulations, more effective promotion of IPM-based pest control, further public participation in implementation and higher ethics within government.	Government intervention, public participation, effective promotion of pest control	Despite a growth in pesticide policies and regulation, the state has been unable to regulate the pesticide marketpesticides has not replaced or reduced the highly toxic pesticides with low efficacy. The improper use of pesticides	Not specifically on paraquat/pesticides ban
Mohamad I. Abou Zeid , Adla M. Jammoul, Khalil C. Melki c , Yusuf Abou Jawdah, Mireille Kallassy Awad	2020	Suggested policy and legislation reforms to reduce deleterious effect of pesticides in Lebanon	Heliyon	6	12	e05524	Lebanon	High mortality and morbidity	Necesscity of pesticide life cycle management, pesticide registration, monitoring and prescription systems	The starting point is to adopt a minimum list of lower risk pesticides supported by a combination of “prescriptions” based on a comprehensive registration and an effective implementation systems, a suitable IPM/ICM government-supported credit system, traceability systems of agri_x0002_cultural commodities and pesticides containers, Pesticide stock management system to reduce the quantity of obsol…	Reduce pesticide risk through a combination of reforms at the policy level and its tools, particularly legislation.	Global funds should support pesticides alternatives and the enhancement of the developing countries capacities for pesticides lifecycle management, which is a part of a larger global matrix in risk reduction.	Not specifically on paraquat, but lists the ban on it.
Jinyong Kim, Sang Do Shin, Seungmin Jeong , Gil Joon Suh and Young Ho Kwak	2017	Effect of prohibiting the use of paraquat on pesticide-associated mortality	BMC Public Health	17		:858	South Korea	High mortality and morbidity	Not mentioned	Reduced exposure to paraquot has contributed to decrease in deaths due to pesticides associated deaths due to external cuases as well as pesticides associated suicides	Not mentioned	Success of public policies and public health interventions for pesticdes ban	only on paraquat
Melissa Pearson, Anthony B Zwi, Nicholas A Buckley, Gamini Manuweera, Ravindra Fernando, Andrew H Dawsonand Duncan McDuie-Ra	2015	Policymaking ‘under the radar’: a case study of pesticide regulation to prevent intentional poisoning in Sri Lanka	Health Policy and Planning	30	1	56–67	Sri Lanka	High mortality and morbidity	Not mentioned	Intersectoral collaboration, Usage of window of opertunity	Not mentioned	Effective policy making without political interferences	Not specifically on paraquat/pesticides ban
Karen Friedrich, Gabriel Rodrigues da Silveira, Juliana Costa Amazonas, Aline do Monte Gurgel, Vicente Eduardo Soares de Almeida, Marcia Sarpa	2021	International regulatory situation of pesticides authorized for use in Brazil: potential for damage to health and environmental impacts	Cadernos de Saúde Pública/Reports in Public Health	37	4	e00061820	Brazil	High mortality and morbidity	Legislation does not provide for a periodic review of the registration of pesticides and products banned in other countries are still used.	There is a need for transparency of international databases, and reasons for respective regulatory decisions.	It is recommended that regulatory bodies reevaluate registration of obsolete products and to strengthen public policies related to the reduction of the use of pesticides.	Promoting tranparency of international international databases for regulatory decision making	Not specifically on paraquat/pesticides ban
Aastha Sethi , Chien‑Yu Lin, Indira Madhavan, Mark Davis, Peter Alexander, Michael Eddleston, and Shu‑Sen Chang	2022	Impact of regional bans of highly hazardous pesticides on agricultural yields: the case of Kerala	Agriculture & Food Security	11	9		India	High mortality and morbidity	Not mentioned	There was no evidence for any change in yield trends for any of the eight crops in the year of the pesticide bans.	Pesticides can be withdrawn from agricultural use without afecting yields	Fluctuations of yeilds due to rainfalll, land use and agricultural policies	Not specifically on paraquat/pesticides ban
Darren M. Roberts, Ayanthi Karunarathna, Nick A. Buckley, Gamini Manuweera, M.H. Rezvi Sheriff, & Michael Eddleston	2003	Influence of pesticide regulation on acute poisoning deaths in Sri Lanka	Bulletin of the World Health Organization	81	11		Sri Lanka	High mortality and morbidity	A closer inspection of pesticide-induced deaths in one hospital revealed switching to other highly toxic pesticides, as one was banned and replaced in agricultural practice by another	The fall in case fatality amidst rising incidence of self-poisoning suggests that Sri Lanka’s programmes of pesticide regulation were beneficial	Future regulation must predict this switching and bear in mind the ease of treatment of replacement pesticides. Furthermore, such regulations must be implemented alongside other strategies, such as integrated pest management, to reduce the overall pesticide availability for self-harm	Blending the legislation and regulation process with harm minimization and hazard reduction approach	Not specifically on paraquat/pesticides ban
Tomaz Langenbach, Luiz Querino Caldas, Tácio De Campos, Fábio Correia, Nelson Lorenz, Daniele Marinho, Denise Mano, Luiz Claudio Meirelles, Manildo Oliveira, Claudio Parente, João Paulo Torres, Leonardo Vicente and Eliana Vieira	2021	Perspectives on Sustainable Pesticide Control in Brazil	World	2		295–301	Brazil	High mortality and morbidity	Brazil adopted a law that required agronomists' prescription to allow for pesticide sales to farmers. In practice, this is not very efficient but has led to reduced acute poisoning accidents by using lower amounts of less hazardous pesticides.	Policies for exploring active ingridients before registration of highly hazadous pesticides	Agricultural sustainability preserving health and environment	Lower concentration tolerance limit for modernity standards and banning products of carcinogenic, mutagenic and teratogenic agents	Not specifically on paraquat/pesticides ban
Michael Eddleston, Hiroshi Nagami, Chien-Yu Lin, Mark L. Davis & Shu-Sen Chang	2022	Pesticide use, agricultural outputs, and pesticide poisoning deaths in Japan	Clinical Toxicology	60	8	933-941	Japan	High mortality and morbidity	Not mentioned	reductions were associated with Death reduction due to reduced sales of both OP/carbamate insecticides and paraquat/diquat but no apparent change in agri_x0002_cultural output across a broad range of crops.	Reduced use of highly hazardous pesticides and lowered concentration formulations is associated with major decreases in all deaths from pesticide poisoning and the proportion of all suicides due to pesticide ingestion.	Effective chemical and non chemical alternatives are available and affordable	Not specifically on paraquat/pesticides ban
Shu Sen Chang, David Gunnell	2019	Banning paraquat would prevent nearly 200 deathds from suicide per year in Taiwan	Taiwanese Journal of psychiatry	33	3	119-121	Taiwan	High mortality and morbidity	Gradual implemetation, restrictions did not reduce paraquat poisoning numbers	Implementation of the bans in phases, after introducing restrictions first was effective.	Advocating policies for paraquot ban	No reduction of suicides pesticides ban until the ban of paraquat.	only on paraquat
Wesseling, C., van Wendel de Joode, B., Ruepert, C., León, C., Monge, P., Hermosillo, H., & Partanen, T. J.	2001	Paraquat in developing countries	International Journal of Occupational and Environmental Health	7	4	275-286	Global	Suicides, unintentional poisoning,	Not mentioned	In the late 1980s manufacturers added stenching agent to make intentional poisoning less likely. Manufaturers They claim that ìbanning paraquat could add to the social distress associated with high suicide rates among subsistance farmers, by banning an essential tool to feed their families and enhance their prosperitiesî.17	apply precautionary principle	description of historical development of policy	only on paraquat
Lopez-Carmen, V. A., Erickson, T. B., Escobar, Z., Jensen, A., Cronin, A. E., Nolen, L. T., Moreno, M., & Stewart, A. M.	2022	United States and United Nations pesticide policies: Environmental violence against the Yaqui indigenous nation	The Lancet Regional Health - Americas	10	100255		Mexico	High mortality and morbidity	Exportation of manufacturing of banned pesticides	Need for policy change to ban sale of pesticides in third countries that are banned domestically	Policy changes, Amendments of the global conventions, Advocacy	policies and law	Not specifically on paraquat/pesticides ban
Lauran van Oers, Wil Tamis, Arjan de Koning, Geert de Snoo	2005	Review of incidents with wildlife related to paraquat	Department of Environmental Biology Institute of Environmental Sciences (CML) Leiden University				United Kingdom, France, Germany, Netherlands, United States	Not mentioned	Not mentioned	deliberate misuse,abuse,a positive relationship between national paraquat consumption and number of paraquat-related incidents per country in western Europe.	national incident monitoring schemes be standardised and harmonised and that they be extended to include an assessment of the possible causes and levels of poisoning at different probability levels.	paraquat was identified in these sources as the suspected, probable or certain cause of poisoning.	specifically on paraquat
Nicolien van der Grijp	2022	Regulating pesticide risk reduction: the practice and dynamics of legal pluralism	Vrije Universiteit	n/a			Netherlands	Not mentioned	The research revealed regulatory gaps, compliance gaps, with country-specific variables, such as political culture, regulatory styles, the organisation of government, and the division of responsibilities.	Recommendations of Identification of sites of governance, analysis and evaluation of rule systems, the analysis of interaction, the construction of the regulatory pattern.	A wide range of regulatory options for pesticide risk reduction is in principle available, such as pesticide bans, pesticide authorisation decisions, agricultural production standards, traceability schemes, and pesticide maximum residue levels.		not only on paraquot
Fernando Bejarano González	2018	Highly Hazardous Pesticides in Mexico	RAPAM	n/a			Mexico	High mortality and morbidity	Contradictory interests, oligopolistic world market with neoliberal food regimes create barriers to implementation	Pesticides are associated with irriversible health and environmental effects, threats to public health and ecosystems, bees and polinators, hormone disruptions, cancers, etc.	It is important to have a regularory framework for reduction and phasing out of HHP, agroecological alternatives, human right to the health and healthy environment.	There is a need to develop national action plan, transition strategy, organic agriculture	Not specifically on paraquat/pesticides ban
Swagata Sarkar, Juliana Dias Bernardes Gil, James Keeley, Kees Jansen	2021	The use of pesticides in developing countries and their impact on health and the right to food	European Union	n/a			Global	High mortality and morbidity	The study discusses the need for government support, farmers resistance to change, system complexity	It is recommended to pay attention to managerial aspects of regulation enforcement, communication, standerdization of pesticide legislation and rules.	Pesticide risk regulation, capacity building, researches in agroecology, organic farming, integrated pest management, stopping exporting all products banned in Europe, re-evaluation of pesticide regulation	There are problems with counterfeit pesticides and local mixing of pesticides, food security, climate change	Not specifically on paraquat/pesticides ban
Pearson, M., Zwi, A.B. & Buckley, N.A,	2010	Prospective policy analysis: How an epistemic community informed policy making on intentional self poisoning in Sri Lanka	Health research policy and systems	8	19		Sri Lanka	High mortality due to suicides	Problems of implementation, lack of interventions to reduce mortality, cost effectiveness	Pesticide regulations, repackaging of toxic formulations into safer doses	Policy changes with boarder stakeholder involvements and consensus	deligated authority of technical committees and access of scientific evidence	not only on paraquot
Robert Grabosch	2011	The Distribution of Paraquat: Does Syngenta Respect Human Rights?	European Center for Constitional and Human Rights: Zossener Strasse 55 – 58, Aufgang D, 10961 Berlin, Germany	n/a			Global	high mortality due to suicides	country-specific criteria of occupational safety standards, extreme poverty, illiteracy and warm and humid climate unsuitable for the use of paraquat	context-specific criteria.	restrict the distribution of paraquat to licensed, reliable, and trained farmers who are capable of fulfilling the safety recommendations.	Farm and shop owners, employees and other producers of paraquat may have an own responsibility to respect human rights,	only on paraquot
Rodenburg, J., Johnson, JM., Dieng, I. et al	2019	Status quo of chemical weed control in rice in sub-Saharan Africa	Food Security	11		69–92	Sub-saharan Africa		Improvement in national regulation related to herbicides is needed. Available in black marker in many countres	Desrcribes the situation with herbicidde use in SSA.	National regulation need to be improved	Research in new herbicies is non-existent, low cost pesticides are flooding the region	generally on herbiciedes
Lesley J. Onyon and Glyn N. Volans	1987	The Epidemiology and Prevention of Paraquat Poisoning	Human toxicol	6		19-29	UK	not mentioned	Difficulty in comparisons of health effects due to incomplete and scarce morbidity data	Problem of standerdised data and information, substitution and awareness of legislations	Better communication, packaging, formulation changes, strticter legislation	Preventive measures should be tailored to national needs based on the epidemiological studies, international collaboration.	Not specifically on paraquat/pesticides ban
Buendía, J.A., Chavarriaga, G.J.R. & Zuluaga, A.F.	2019	Burden of paraquat poisoning in the department of Antioquia, Colombia	BMC Pharmacology and Toxicology	20	11		Colombia	not mentioned	Lack of pharmacoeconomic indicators preclude the promotion of a better regulatory legislation that prioritize first the risk on the human health over any apparent economic or social benefit.	Rate of DALY for paraquot poisoning is higher than all poisoning	Better strategies for regulation and restrictions	Serious problem with great social impact need national policies	specifically on paraquat
Andrew H. Dawson, Michael Eddleston, Lalith Senarathna, Fahim Mohamed, Indika Gawarammana, Steven J. Bowe, Gamini Manuweera, Nicholas A. Buckley	2010	Acute human lethal toxicity of agricultural pesticides: a prospective cohort study	PLOS medicine	7	10		Sri Lanka	high suicides and numbers of accidental poisonings		The human data provided toxicity rankings for some pesticides that contrasted strongly with the WHO toxicity classification based on rat toxicity. Basing regulation on human toxicity will make pesticide poisoning less hazardous, preventing hundreds of thousands of deaths globally without compromising agricultural needs. Ongoing monitoring of patterns of use and clinical toxicity for new pesticide…	Ongoing monitoring of patterns of use and clinical toxicity for new pesticides	There is marked variation in human lethality from acute poisoning within the existing pesticide classifications. Accounting for this in promotional, regulatory, and clinical decision making is likely to have a major impact upon overall mortality from suicide with pesticides and global suicide numbers.	Not specifically on paraquat/pesticides ban
Karunarathne, Ayanthi., Gunnell, David., Konradsen, Flemming., & Eddleston, Michael	2020	How many premature deaths from pesticide suicide have occurred since the agricultural Green Revolution?	Clinical toxicology (Philadelphia, Pa.)	58	4	227-232	Global	High morbidity and mortality	Internal migration of people and mechanisation of agriculture change farming. No attention to public health concerns, lack of proper data due to inclomplete verbal autopsy and legal issues.	Numbers of pesticides suicides increased after Green Revolution. Poisonings present occupational hazard of farming.	Improvement of regulations for pesticides, including bans.	Pesticides suicides prevention should be a public health priority	not only on paraquot/other pesticides ban
Lim, J. S., Buckley, N. A., Chitty, K. M., Moles, R. J., & Cairns, R.	2021	Association between means restruction and method speicific suicie rates. A systematic review	JAMA Health Forum	2	10		Global	not mentioned	Pesticide restrictions were complex, with different chemicals and formulations available. Outcomes varied depending on what other pesticides were available or banned in the same time frame. Pesticide bans were associated with fewer suicides by pesticide more often than occupational licensing.	Different strategies to restrict access to poison included banning or withdrawing them from the market, reducing concentration, limiting the quantity sold, and allowing access for only a specific occupation or medical condition.	Suicide prevention strategies need to address both individuals who are at risk and population-level policies	means restriction of poison was associated with decreased method-specific suicide rates without an equivalent shift toward the use of other methods	not only on paraquot/other pesticides ban
Matthew Miller, Kavi Bhalla	2010	An Urgent need to restrict access to pesticides based on human lethality	Plos Med	7	10		Global	not mentioned	Not mentioned	Some pesticides can be eliminated without agricultural efffects and production costs as policy implications. Reclassification of pesticides lethality due to issues related to LD50. Need of new studies for pesticides lethality. Means restrictions as an evidece based approach for suicides prevention.	Better surveillance data, additional researches and refinements	Sustainable funding systems to develop and maintain survaillance and data collection	not only on paraquat
Haggblade S, Minten B, Pray C, Reardon T, Zilberman D.	2017	The Herbicide Revolution in Developing Countries: Patterns, Causes, and Implications	The European Journal of Development Research	29	3	533-59	Global	health and the environment	n/a	Presents different sides on argument on regulations of herbicides. Includes envoronmental and health implications.	Herbicide use is increasing and more research is needed on effective regulatory options to reduce risks.		Not specifically on paraquat
Steven Haggblade, Amadou Diarra, Abdramane Traore	2017	National implementation of regional pesticides policies; Mali Case Study Report	Feed the Future Innovation Lab for Food Security Policy Research Paper. Michigan State University	n/a			Mali	not mentioned	national legislations and regional legislation disparities, contrabands, counterfeits pesticides from border crossing, smuggling, adulteration, changing weed population, small clandestine firms , changing market trnds with pesticides price reduction and scarecity of labour, pest resistance, increasd demands due to promotions, trainings and sensitisations of farmars, incomplete legislative framwor…	Limited resources and staffing, ambiguities and inconsistancies of law, regularising the legal frameworks, local market monitoring, monitoring product quality safety, regulation of licenced distributers, conducting of impact studies for human and environmental health, lack of lab facilities	Pre-registration, registration, post-registration activities with monitoring domestic markets, import, production, quality and safety, toxicology and environmental monitoring, 3major areas of improvement with rapid market growth for regulatory coordination, increased sanctions and resources, regional collaborations	regularising the legal framworks with ratification requirements, standerdised renewal periods, common terminology and definitions,retroactive legalisations of homologation decisions	not only on paraquat
Victor Pelaez, Letícia Rodrigues da Silva, Eduardo Borges Araújo	2013	Regulation of pesticides: a comparative analysis	Science and Public Policy	40		644-656	Global	not mentioned	regulatory experiences based on risk, cost-benefit, hazard model with political pressures and agency autonomy, monopolistic and oligopolistic market structures with entry barriers,	Application of new knowlegde has causeed controversies and conflicts among pesticide industry, regulatory agencies, scientific community and organised civil society. Cost benefit analysis as a justification	Not mentioned	Three aspects for approval of sale, agronomic performance, human toxicology and environmental toxicology, iformation asymetry, externalities, economic regulations, social regulations, intellectual property rights of data, diversification and differentiation of products for profit maximisations	not only on paraquat
Erika Rosenthal	2005	Who's afraid of national laws? Pesticide corporation sue trade negotiations to avoid bans	International Journal of Occupational and Environmental Health	11	4	437-443	Central America	not mentioned	Trade agreements, harmonisations, intellectual property rights, data protection, data exclusivity, monopoly protection of regulatory data	Regional regulations affects the national regulation. Generic competition and price change of pesticieds, deregulations. Trade agreement bias towards cooperate profits over public health	Not mentioned	Epedimiological and democratic reforms for public health	not only on paraquat
Kees Jansen, Milou Dubois	2014	Global pesticide governance by disclosure: Prior Informed Consent and the Rotterdam Convention	Transparency in global environmental governance; Critical perspectives; Cambridge MIT press	n/a		107-131	Global	not mentioned	Complex systems of information flows affects to information disclosure of intitutionalising of transparency. Unresolved implementations issues due to legal, administrative, scientific quality and surveillance systems. Lack of capacity building due to lack of funds and resources. Non compliance due to lack of finacial and technical assisstance. Marketisation of disclosure	Rotterdam Convention is for information sharing about international trade of hazadous chemicals, about regulatory actions taking by the participating countries,under the consent of importing country. It supports to developing countries to make sound decisions. This is through information and environment governance. There are various approaches; techno-statist, neo-liberal, deliberative-democracy.	Capacity building, finacial and technical assisstance with synergies of other conventions for collaborations. Empwerment, advocacy	Techno-statist nature and disclosure-based governance approach.Systematise, standerdise, and ditribution ofpesticides information with right to know principle. Safe trade with economic, scientific, legal and technical aspects of pesticides	not only paraquat
Udensi E Udensi, IITA	2020	Rural appraisal on the use of paraquat in Nigeria	International Institute of Tropical Agriculture (IITA)	n/a			Nigeria	not mentioned	Smuggling, unauthorised dealers, non-crop/off-farm use, agricultural productivity, small holder farm usage, use for crop of high commercial value, chaepest and affordable psticide, most commonly used herbicide	indiscriminate use, low lireracy, popular pesticide, lack of alternative, vast majority of farmars not recommend banning due to easy and chaeper farmming, reduce drudgery, increase cultivation, quick effects and cost saving	Has to be banned as other countries	Appeared to be baned for cocoa, poisoning cases happen and farmers have no awareness	only for paraquat
Steve Weller and Charles Riches	2020	Status of partaquat in Nigeria: why ban is necessary?	International Institute of Tropical Agriculture (IITA)				Nigeria	Not mentioned	Arguments of alternatives that slow activity, stronly/moderate systemic nature, sensitive to rainfall, reduced activity after application and, less precise , low crop safety and soil conservation, no till agriculture, effectve and sustainable weed management. Different advocate groups and arguments of validity of the scientific litrature	There are alternatives except the rapid kill.research and epidemiological evidences of deleterous health effects of parkinsons disease, teratogenicity, mutagenicity, genotoxicity, cancers, endocrine disruptions and birth defects but there are for and againt arguments for pros and cons.Highly toxic, no antidote, multi organ failure and death with immediate medical attention although the dose is sm…	Should be banned both use and sale	Can be used alternatives, actions need for enforcement of regulations, restrictions	only for paraquat
Steven Haggblade, Amadou Diarra, Abdramane Traore	2021	Regulating agriucltural intensification: Lessons from West Africa rapidly growing markets	Development policy review	40	1	1905-07-13	West Africa	not mentioned	emergence of chaep generic competitors, low labour costs, large domestic markets, cost reductions, economies of scale, patent protection, significant competitive edge of international trade, pesticides price reduction, rising labour rates and labour shortage and inexpensive generics result in herbicides cost effectives.	Market liberalisation and unlisenced suppliers,Environmental and health effects, Tight control from from manufacturer to retailer has resulted in small firms coming up with intermediaries lack of expertise.Fraudulent pesticides with unregistered and counterfeits in the newly fragmented distribution system with regulation enforcement lax and pest resistance with low quality.Long term effects for f…	Harmonozations of regulations due to comflicting regulations , finacial difficulties and ptactical implementation difficulties. Pre-registration efficacy and toxicity testing, registration decisions and associated scientific review, post-registration monitoring of markets, product quality, regulatory compliance and impact on human health and environment	Regulatory differences of countries, institutional differences, testing capacities, district pesticides committees, legislative reforms,accredited labs for testing. Enforcing excisting policies and regulations and community mobilisationAlternative methods like Natural predators, natural pathogens, biopeptides, IPM, affect to agricultural production, food safety and human safety	Not only in paraquat
Frimpong-Anin, Kofi, Mintah, Paul, Annor, Benjamin, Godfried, Ohene-Mensah, Arthur, Stephen, Opoku, Jacinta	2019	Changing patterm of pesticide usage in Ghana and the hidden risks of herbicide handling: a review	Journal of Energy and Natural Resource Management (JENRM)	4	3	98-103	Ghana	not mentioned	unavailability of labour, Pesticides are cheaper, readily available, time lapse for weed regeneration is longer with pesticides, simplification of weed control, increased yeild of crops	More frequent herbicide use, compared to previous years when insecticides were used more.	More researches and education	herbicides misapplications, non usage of PPE, Pesticides mixures and cocktail usage	not only on paraquat
Yubak Dhoj, Bhakta Palikhe, Baogen Gu, Grenier Beatrice	2022	Status of highly hazardous pesticides and their mitigation measures in Asia	Advances in Entomology	10		14-33	Asia	Health and environmental problems	Taxing and custom policies, high cost for alternatives	Human health, environmental and public concerns due to wide use of HHP, distribution and sales, obsolete pesticides, regulatory , capacity, awareness, infrastructure , coordination and promotion problems,	Proper advertising, identifying HHP, restricting use, IPM,IVM, promoting biopeptides, awareness raising, collaboration, implementation of international conventions	Phasing out of HHP with risk assessment, registration, government commitment, enhanced capacity, national and regional cooperation, engagement of stakeholders	Not specifically on paraquat/pesticides ban
Carina Comendant, Preston Davies	2018	Economic assessment of paraquat use in New Zealand	SAPERE research group, New Zealand Environmental Protection Authority	n/a			New Zealand	not mentioned	Lak of herbicidal and non herbicidal alternatives, Decrease of GDP	Cost benefit analysis paraquat use.benificial properties; broad use, rapid action, non systemic action, weed resistance management. Rapid adsorption to the soil, efficacy for temperatures and weed invasion, direct and indirect yeild protection	Not mentioned	Environmental and health impacts	only on paraquat
Qiu L, Deng Y.	2021	Paraquat Poisoning in Children: A 5-Year Review	Pediatric emergency care	37	12	e846-	China	accidental and intentional poisoning in children	n/a	Left-behind children living in rural areas have a high risk of paraquat poisoning. Interventions and policies are urgently needed to prevent paraquat poisoning in children. Preventative efforts are the most important measures.	Policy and legislative interventions aimed at stricter regulations are needed		on paraquat
Gawarammana, Indika, Buckley, Nicholas A, Mohamed Fahim, Naser Kamal, Jeganathan K, Ariyananada PL, Wunnapuk Klintean, Dobbins Timothy A, Tomenson John A, Wilks Martin F, Eddleston Michael, Dawson Andrew H	2018	High-dose immunosuppression to prevent death after paraquat self-poisoning - a randomised controlled trial	Clinical Toxicology (Phila)	56	7	633-639	Sri Lanka	acute poisoning and deaths	no evidence that high dose immunosuppression improves survival in paraquat-poisoned patients.		Randomized controlled trial, with implications for policy		Not specifically on regulations, but emphasises importance of regulation for health reasons
Stuart, A. M., Merfield, C. N., Horgan, F. G., Willis, S., Watts, M. A., Ramírez-Muñoz, F., U, J. S., Utyasheva, L., Eddleston, M., Davis, M. L., Neumeister, L., Sanou, M. R., & Williamson, S.	2023	Agriculture without paraquat is feasible without loss of productivity-lessons learned from phasing out a highly hazardous herbicide	Environmental science and pollution research international	30	7	16984-17008	Global	Health and environmental impact	various implementation successes described, particularly in finding alternatives to paraquat	To prevent poisonings, phase outs and bans aree recommended. To enhance successful adoption and uptake of these methods on a wide scale, farmers require training and support within an enabling policy environment.	There are no negative effects of banning paraquat on agricultural productivity. A wide range of alternative approaches to weed management and crop defoliation are available, many of which do not rely on herbicides
Nagami, H., Maejima, F., Nishigaki, Y., & Natsukawa, S.	2013	Trends in paraquat poisoning in Japan - viewed from surveys on clinical cases	Journal of rural medicine : JRM	8	2	228-232	Japan	Human health	The rate of deaths from suicide attempts with paraquat stands at somewhere near 80% or so even with 5% products, so it appears that the attempts to reduce the death rate did not have the intended effect even with products having a lower concentration.	Effects of replacing 24% products with 5% paraquat product
Zyoud, Sa'ed H.	2018	Investigating global trends in paraquat intoxication research from 1962 to 2015 using bibliometric analysis	American Journal of Industrial Medicine	61	6	462-470	Global	Evidence of harm to health	some history of bans can show us and help with regulations in the future
Bowles, J.R,	1995	Suicide in Western Samoa: An Example of a Suicide Prevention Program in a Developing Country.	in Preventive Strategies on Suicide, editors Diekstra RFW, Guibinat W, et al	n/a	n/a	n/a	Western Samoa	High human toxicity was reported as a result of intentional poisoning	Reduction in suicide and poisoning due to reduction in the availability of paraquat	there was an association between the supply and subsequent availability and the recorded poisonings. From 1980 to 1983 import figures went down, then there was an increase to 1986-1987 and associated rise in paraquat poisoning for these years.	. The availability of the paraguat and the public acceptance of its misuse as a vehicle of self-harm was arelevant factor in the rise and fall in the suicide rate
Camargo ER, Zapiola ML, Avila LAd, Garcia MA, Plaza G, Gazziero D, et al.	2020	Current situation regarding herbicide regulation and public perception in South America.	Weed Science	68	3	232-9	South America	Human and environmental toxicity	Overview of herbicide regulations in the countries of South America.	Mentions restrictions on use in Colombia an Uruguay	further research is needed
Dileep Kumar	2015	Conditions of paraquat use in India	PAN India	n/a	n/a		India	Human and mammalian toxicity, environmental damage	Restrictions on paraquat use are in place in India (PPE, use on certain crops) but are not implemented. For example, PPE is not practically used. Paraquat is used on crops that are not authorised by the authorities	This study revealed wide spread unsafe use of paraquat, not followign label instructions. Respondents mentioned lack of training and knowledge of the harms of paraquat.	First, enforce the prohibition of paraquat use in crops where the use is not approved. Second, the government needs to urgently take necessary steps towards a progressive ban of paraquat in India in a time bound manner.
Kim J-W, Kim D-S	2020	Paraquat: toxicology and impacts of its ban on human health and agriculture	Weed Science	68	3	208-13	South Korea	environmental and human toxicity and high numbers of suicides	Decrease in suicide was observed following ban on paraquat. Paraquat was replaced by other poisonous substances for suicide attempts, in particular carbon monoxide.	This review demonstrates that the paraquat ban reduced the total suicides in both Korea and Sri Lanka but did not impact agricultural practices, particularly in weed management, due to the availability of alternative herbicides such as glyphosate, glufosinate, and saflufenacil	This finding suggests that multilateral efforts are required to limit the access to chemicals with higher mammalian toxicity and to minimize social causes of suicide attempts, as the ban imposed on paraquat alone has its own limits in lowering suicide rates.
Meriel Watts	2011	Paraquat.	Pesticide Action Netwrork Asia and the Pacific				Global review	toxicity and residues in food and water. Aquatic and mamalian deaths recorded	Industry resistance to regulation	Overview of scintific knowledge on the toxicty and regulatory status of paraquat done in 2011. Mentions impact on soil, watet, etc.	Mentions the need for stricter regulation and bans to protect human health
Yan Y, Jiang Y, Liu R, Eddleston M, Tao C, Page A, et al.	2023	Impact of pesticide regulations on mortality from suicide by pesticide in China: an interrupted time series analysis	Front Psychiatry	14		1189923	China	Many years of suicide data from China analysed to understand the iompact of pesticide regulations on suicide rates.	Declines in suicide by pesticide in China occurred contemporaneously with regulatory bans and restrictions implemented on several pesticides, including paraquat	The standardized pesticide suicide rate decreased by 60.5% from 6.50 in 2006 to 2.56 per 100,000 in 2018. Larger declines were evident among people in urban areas (67.3%), female individuals (63.5%), and people aged 15-44 years (68.1%). The effect of policies banning highly hazardous organophosphorus pesticides (HHOP) [rate ratio (RR) = 0.993, 95% CIs (0.991-0.994)] in December 2008 and stopping …	Recent declines in suicide in China contemporaneously with regulatory bans and restrictions on five key HHOPS in 2008 and a paraquat aqueous solution ban in 2016.
Chan LF, Chin SJ, Loo TH, Panirselvam RR, Chang S-S, Chang HY, et al.	2023	Surveillance of pesticide poisoning in an East and a West Malaysian hospital: characteristics of pesticide poisoning and the early impact of a national Paraquat ban	BMC Psychiatry	23	1		Malaysia	suicide and other harm to health	Suicide rate declined after the ban of paraquat. The study underlined limited data and emphasised that more research is needed.	After the paraquat ban, the proportion of pesticide poisoning cases using paraquat decreased from 35.8 to 24.0%, and the overall case-fatality dropped slightly from 21.2 to 17.3%.	Paraquat accounted for the majority of pesticide-associated deaths occurring in hospitals in the study areas. There was preliminary evidence that the 2020 paraquat ban led to a fall in case fatality from pesticide poisoning.	Further research is needed
